# Supplementary material for: Monitoring of Antimicrobial Resistance to Aminoglycosides and Macrolides in Campylobacter coli and Campylobacter jejuni From Healthy Livestock in Spain (2002–2018)
Source: Front Microbiol. 2021 Jul 2;12:689262. doi: 10.3389/fmicb.2021.689262 (PMC8283307; doi:10.3389/fmicb.2021.689262)
Supplement: Supplementary file 1 [file Table_1.xlsx]

## Sheet: Broilers_C. coli
MIC distributions in Campylobacter coli from Broilers
S														R
MICs	0.06	0.12	0.25	0.5	1	2	4	8	16	32	64	128	256	512
GEN		10	69	138	195	152	15	2	6	43	1	10
CIP	6	20	6	4	2	2	34	281	152	24	8
TET			8	16	5		2	7	10	297	64	105	12	2
NAL							12	23	8	37	253	258	7
ERY			6	116	186	59	5		3	7	87	43	20
STR				14	94	95	52	19	5	157	55	9
Cells framed in red with MIC values > 128 mg/L
		ECOFF value, separating intermediate 'wild-type' strains (left) from resistant 'non wild-type' strains (right)

## Sheet: Broilers_C. jejuni
MIC distributions in Campylobacter jejuni from Broilers
S														R
MICs	0.06	0.12	0.25	0.5	1	2	4	8	16	32	64	128	256	512
GEN		92	270	206	136	20	1	1	3	2		2
CIP	13	18	6	5	5	10	90	355	123	17	5
TET		6	25	25	16	7	11	35	53	197	127	26	7	1
NAL						16	35	22	16	45	153	209	18
ERY			75	247	107	12	4			1	9	1
STR			29	161	403	72	15	2	3	20	5	3
Cells framed in red with MIC values > 128 mg/L
		ECOFF value, separating intermediate 'wild-type' strains (left) from resistant 'non wild-type' strains (right)

## Sheet: Turkeys_C. coli
MIC distributions in Campylobacter coli from Turkeys
S												R
MICs	0.12	0.25	0.5	1	2	4	8	16	32	64	128	256
GEN	11	84	129	29	4		1	11	7
CIP	1		1			29	85	100	19
TET				1				5	6	43	107
NAL						3	3	7	16	137	43
ERY				49	32	3	5	3	12	8	17	52
STR		2	16	51	39	15	2	9	74
Cells framed in red with MIC values > 128 mg/L
		ECOFF value, separating intermediate 'wild-type' strains (left) from resistant 'non wild-type' strains (right)

## Sheet: Turkeys_C. jejuni
MIC distributions in Campylobacter jejuni from Turkeys
S												R
MICs	0.12	0.25	0.5	1	2	4	8	16	32	64	128	256
GEN	34	198	193	29	7		1	11	7
CIP	4		6	1	6	56	194	135	19
TET			2	4	3	2	5	11	29	105	116
NAL					4	17	9	13	31	185	45
ERY				82	37	6	6	3	12	9	19	52
STR		18	86	162	51	17	3	10	76
Cells framed in red with MIC values > 128 mg/L
		ECOFF value, separating intermediate 'wild-type' strains (left) from resistant 'non wild-type' strains (right)

## Sheet: Pigs_C. coli
MIC distributions in Campylobacter coli from Pigs
S														R
MICs	0.06	0.12	0.25	0.5	1	2	4	8	16	32	64	128	256	512
GEN		14	80	292	329	633	143	11	9	77	12	90
CIP	25	76	32	8	7	6	118	687	517	79	8	1
TET			4	7	4		7	17	56	573	280	386	97	1
NAL				2	1	3	33	75	30	44	397	855	58
ERY			9	80	235	109	16	10	6	12	468	154	76
STR				1	7	45	57	38	16	412	198	103
Cells framed in red with MIC values > 128 mg/L
		ECOFF value, separating intermediate 'wild-type' strains (left) from resistant 'non wild-type' strains (right)

## Sheet: Cattle_C. coli
MIC distributions in Campylobacter coli from Cattle
S													R
MICs	0.06	0.12	0.25	0.5	1	2	4	8	16	32	64	128	256
GEN		95	217	91	28	35	2			11		2
CIP	31	67	9	2	6	7	80	133	47	5
TET			50	23	3	3		12	17	94	76	41
NAL						28	78	30	8	40	154	55	1
ERY				153	176	26	10	1			7	4	6
STR			32	105	184	30	7	8	10	59	9	6
Cells framed in red with MIC values > 128 mg/L
		ECOFF value, separating intermediate 'wild-type' strains (left) from resistant 'non wild-type' strains (right)

## Sheet: Cattle_C. jejuni
MIC distributions in Campylobacter jejuni from Cattle
S													R
MICs	0.06	0.12	0.25	0.5	1	2	4	8	16	32	64	128	256
GEN		100	236	188	217	21	2		1	4
CIP	74	161	36	1	5	6	90	279	46	1	1
TET		15	140	35	4	3		18	39	295	76	22	6
NAL						28	142	105	27	47	140	204	4
ERY			75	472	131	7	1	1		1	5	2
STR			32	124	405	134	40	4	11	24	4
Cells framed in red with MIC values > 128 mg/L
		ECOFF value, separating intermediate 'wild-type' strains (left) from resistant 'non wild-type' strains (right)
